# Supplementary material for: Hybrid Ti6Al4V/Silk Fibroin Composite for Load-Bearing Implants: A Hierarchical Multifunctional Cellular Scaffold
Source: Materials (Basel). 2022 Sep 5;15(17):6156. doi: 10.3390/ma15176156 (PMC9458142; doi:10.3390/ma15176156)
Supplement: Supplementary file 1 [file materials-15-06156-s001.zip]

Archive with 1 entries (1 files):
- materials-1848862-supplementary.pdf
